# Supplementary material for: Effects of Olive (Olea europaea L.) Leaves with Antioxidant and Antimicrobial Activities on In Vitro Ruminal Fermentation and Methane Emission
Source: Animals (Basel). 2021 Jul 5;11(7):2008. doi: 10.3390/ani11072008 (PMC8300123; doi:10.3390/ani11072008)
Supplement: Supplementary file 1 [file animals-11-02008-s001.zip]

Archive with 1 entries (1 files):
- animals-1237964-supplementary.pdf
